# Supplementary material for: Influence of Nitrogen Fertilization and Cutting Dynamics on the Yield and Nutritional Composition of White Clover (Trifolium repens L.)
Source: Plants (Basel). 2025 Sep 4;14(17):2765. doi: 10.3390/plants14172765 (PMC12430266; doi:10.3390/plants14172765)
Supplement: Supplementary file 1 [file plants-14-02765-s001.zip]

Archive with 1 entries (1 files):
- plants-3787394-supplementary.pdf
